# Supplementary material for: The causal relationship between gut microbiota and neuroblastoma: a bidirectional Mendelian randomization analysis and meta-analysis
Source: Microbiol Spectr. 2024 Feb 27;12(4):e03656-23. doi: 10.1128/spectrum.03656-23 (PMC10986465; doi:10.1128/spectrum.03656-23)
Supplement: Table S1 — IVs used for analysis in this study. [file spectrum.03656-23-s0005.xls]

## Sheet: class
Table S1: IVs that used to analysis in this study.
SNP	effect_allele.exposure	other_allele.exposure	beta.exposure	se.exposure	beta.outcome	se.outcome	chr	pos	samplesize.outcome	pval.exposure	samplesize.exposure	F_pow_beta_se
rs7322849	T	C	0.0944467	0.0192976	-0.139377	0.0761648	13	112859829	4881	6.20798e-07	14306	23.9534
rs857444	C	T	0.0509553	0.011539	-0.0695261	0.0451375	6	14617591	4881	8.92237e-06	14306	19.5003
rs929878	T	C	0.0548532	0.012153	-0.0036065	0.0490815	16	74290641	4881	4.7338e-06	14306	20.3722
rs9964679	A	G	0.052911	0.0114866	0.0207825	0.0467569	18	26569901	4881	4.84585e-06	14306	21.2182
rs13105690	C	T	0.0529097	0.011818	0.00823381	0.0477787	4	7420184	4881	8.77789e-06	14306	20.0439
rs2273429	A	G	-0.0724037	0.0153105	0.0685928	0.0643809	14	52494072	4881	4.52137e-06	14306	22.3637
rs1397793	A	G	0.0498855	0.0112446	0.0497421	0.0454206	5	90471451	4881	9.77372e-06	14306	19.6816
rs1816223	G	A	0.0586265	0.0129006	0.0220411	0.0524629	12	11494021	4881	4.84117e-06	14306	20.6523
rs240104	T	C	-0.0603429	0.0126849	-0.0500309	0.0504771	1	176571431	4881	1.51604e-06	14306	22.6297
rs1035691	G	A	0.055176	0.0121602	0.0482453	0.0451322	11	10658735	4881	9.65162e-06	14306	20.5882
rs4078432	T	C	0.0608929	0.0133764	-0.026036	0.0553145	14	48997206	4881	4.23107e-06	14306	20.7231
rs1002941	A	G	-0.105025	0.0233484	-0.0164343	0.0490673	15	101242690	4881	8.14836e-06	14306	20.2335
rs11770843	C	T	0.109431	0.0234879	-0.00697561	0.0478334	7	146795379	4881	1.9073e-06	14306	21.7066
rs17114848	G	A	0.152377	0.0324332	0.0280909	0.065344	15	25162535	4881	4.05864e-06	14306	22.0729
rs2031282	A	G	0.122368	0.0270329	-0.126584	0.0573193	13	20687179	4881	4.38258e-06	14306	20.4904
rs2825714	A	G	-0.13741	0.0289246	0.0382587	0.0603541	21	21023966	4881	1.72211e-06	14306	22.5685
rs11150282	T	C	0.0989487	0.0196972	0.0227395	0.0461919	16	80493705	4881	6.02893e-07	14306	25.2355
rs367480	A	G	0.083758	0.0185796	0.0109399	0.0434429	11	2937631	4881	8.19917e-06	14306	20.3226
rs894996	C	A	0.216999	0.0449076	-0.0148886	0.0793657	4	104418307	4881	1.87556e-06	14306	23.3494

## Sheet: family
SNP	effect_allele.exposure	other_allele.exposure	beta.exposure	se.exposure	beta.outcome	se.outcome	chr	pos	samplesize.outcome	pval.exposure	samplesize.exposure	F_pow_beta_se
rs9964679	A	G	0.0537051	0.0116008	0.0207825	0.0467569	18	26569901	4881	4.47384e-06	14306	21.4316
rs12748533	G	T	-0.0821108	0.0172701	0.00390762	0.0464451	1	242767252	4881	2.59018e-06	14306	22.6053
rs7174549	T	C	-0.0551726	0.0124655	0.00399202	0.0451099	15	92463303	4881	6.86784e-06	14306	19.5897
rs7322849	T	C	0.110676	0.0200996	-0.139377	0.0761648	13	112859829	4881	1.74032e-08	14306	30.3202
rs857444	C	T	0.0553965	0.0120669	-0.0695261	0.0451375	6	14617591	4881	3.8249e-06	14306	21.0753
rs4723021	T	C	-0.106376	0.0241944	0.0009995	0.09178	7	30934659	4881	7.42147e-06	14306	19.3311
rs7226487	A	G	-0.0643682	0.0138701	-0.031078	0.0440989	18	74373125	4881	3.58286e-06	14306	21.5369
rs1397793	A	G	0.0498855	0.0112446	0.0497421	0.0454206	5	90471451	4881	9.77372e-06	14306	19.6816
rs1816223	G	A	0.0586265	0.0129006	0.0220411	0.0524629	12	11494021	4881	4.84117e-06	14306	20.6523
rs240104	T	C	-0.0603429	0.0126849	-0.0500309	0.0504771	1	176571431	4881	1.51604e-06	14306	22.6297
rs1908593	T	C	0.070223	0.0156601	0.0392207	0.043028	18	59026148	4881	7.85905e-06	14306	20.108
rs2374342	C	A	0.0582927	0.0126195	-0.0276152	0.0452145	2	42133542	4881	4.51617e-06	14306	21.3375
rs4078432	T	C	0.0608929	0.0133764	-0.026036	0.0553145	14	48997206	4881	4.23107e-06	14306	20.7231
rs3733511	A	G	0.128253	0.0274718	0.0449734	0.0471074	4	119955787	4881	3.38556e-06	14306	21.7952
rs11841382	G	T	-0.0718128	0.017462	0.0267547	0.0828446	13	38004672	4881	9.57767e-06	14306	16.9128
rs3127230	C	T	-0.0503537	0.0112201	-0.0119286	0.0459954	10	103392503	4881	6.20326e-06	14306	20.1405
rs894996	C	A	0.216999	0.0449076	-0.0148886	0.0793657	4	104418307	4881	1.87556e-06	14306	23.3494
rs12144792	C	T	0.064399	0.0141246	0.0615563	0.0441522	1	27418225	4881	5.82237e-06	14306	20.7877
rs10805326	A	G	-0.0566637	0.012276	-0.0461487	0.0474861	4	14324623	4881	4.03395e-06	14306	21.3057
rs1980561	A	G	-0.0485289	0.0109284	0.0168571	0.0446969	14	63386516	4881	8.9454e-06	14306	19.7191
rs3860225	A	G	0.083936	0.0167936	0.0139029	0.0613953	1	111161677	4881	5.4968e-07	14306	24.9809
rs4685827	T	C	-0.0679529	0.0145407	0.0497421	0.0533428	3	4864877	4881	2.77192e-06	14306	21.8396
rs7975087	C	A	-0.0601448	0.0135454	-0.0695261	0.0501943	12	21404832	4881	7.59451e-06	14306	19.7157
rs1939881	G	A	-0.105589	0.0206213	0.184043	0.097513	11	95304834	4881	5.64378e-07	14306	26.2183
rs2833282	G	A	0.0711137	0.0156966	-0.0459289	0.0671325	21	32496710	4881	4.31102e-06	14306	20.5256
rs16950051	A	G	0.107008	0.0236973	-0.149429	0.0864558	12	120729505	4881	5.33814e-06	14306	20.3908
rs12741784	C	T	-0.0621452	0.0119266	0.0265493	0.0446265	1	50088819	4881	1.28493e-07	14306	27.1508
rs6692542	G	A	-0.0534397	0.0118254	-0.00895974	0.0445165	1	244391618	4881	8.67981e-06	14306	20.4219
rs2944282	T	C	-0.124197	0.0257026	-0.0421771	0.0474922	7	57589803	4881	1.56603e-06	14306	23.349
rs4396289	C	T	-0.152918	0.0288525	0.0133892	0.0573291	11	9316730	4881	1.53784e-07	14306	28.0899
rs7077363	G	A	0.148942	0.0318366	0.0404054	0.059419	10	95286954	4881	2.83374e-06	14306	21.8867

## Sheet: genus1
SNP	effect_allele.exposure	other_allele.exposure	beta.exposure	se.exposure	beta.outcome	se.outcome	chr	pos	samplesize.outcome	pval.exposure	samplesize.exposure	F_pow_beta_se
rs4146653	G	A	0.0985224	0.0214182	0.0501361	0.0561748	10	4782841	4881	4.49645e-06	14306	21.1594
rs17096874	C	T	-0.126337	0.0268919	0.05975	0.0588625	14	30991358	4881	2.86029e-06	14306	22.0708
rs4506496	A	G	-0.10309	0.0212861	0.0305292	0.0457789	1	247145690	4881	1.48659e-06	14306	23.4553
rs816292	T	C	-0.113003	0.02204	0.0344014	0.0485795	12	117811409	4881	2.6404e-07	14306	26.288
rs7193624	T	C	-0.0750642	0.0150723	0.0449734	0.0578784	16	77574020	4881	5.35476e-07	14306	24.8031
rs1007475	G	T	0.118065	0.0261271	0.00280393	0.0462864	6	148403405	4881	7.92319e-06	14306	20.4202
rs9349693	G	A	-0.117973	0.0259861	0.0356272	0.0465782	6	53939724	4881	5.54958e-06	14306	20.6102
rs7742829	C	T	0.11411	0.0251099	0.0397809	0.0441651	6	105089665	4881	5.60725e-06	14306	20.6518
rs892686	A	G	0.0514099	0.011136	0.0525924	0.042956	9	83043376	4881	3.96862e-06	14306	21.3125
rs1942371	G	A	-0.157938	0.034187	0.0473013	0.0658972	18	69274308	4881	4.0634e-06	14306	21.3428
rs4869133	G	A	-0.180591	0.0409505	-0.001998	0.0787247	5	95717619	4881	7.24453e-06	14306	19.4479
rs9541268	C	A	0.09597	0.0197312	0.127833	0.0687194	13	68610061	4881	8.79427e-07	14306	23.6572
rs4797774	A	G	-0.212582	0.0470044	0.158712	0.0854485	18	13447995	4881	5.64313e-06	14306	20.4539
rs6580353	T	C	0.0770979	0.0169735	-0.045102	0.049405	5	139410687	4881	4.93856e-06	14306	20.632
rs12710729	C	A	0.0893384	0.0199069	0.0391567	0.0448832	2	19973210	4881	9.84419e-06	14306	20.1404
rs1508033	A	C	0.091546	0.0195787	0.0834216	0.0445138	15	53375201	4881	3.22887e-06	14306	21.8631
rs1553971	T	G	0.120965	0.0263054	-0.0243952	0.0619506	3	111419486	4881	5.26842e-06	14306	21.1461
rs10098492	T	C	0.132323	0.0293688	0.167208	0.0750709	8	113109756	4881	6.40575e-06	14306	20.3001
rs10147907	T	G	0.172263	0.039601	-0.0390527	0.0796375	14	89484373	4881	8.27237e-06	14306	18.9222
rs1768152	C	T	-0.139489	0.0316186	0.0863207	0.0605306	3	39604954	4881	8.70062e-06	14306	19.4623
rs206581	A	G	-0.0568339	0.0127894	-0.0164343	0.0514443	18	10370596	4881	8.95757e-06	14306	19.7476
rs2132128	G	A	-0.0771914	0.0160344	0.0426988	0.0611519	8	15360718	4881	1.07686e-06	14306	23.1757
rs4378146	A	C	-0.0616691	0.0125259	-0.00300451	0.0501731	1	24927625	4881	7.20444e-07	14306	24.2391
rs8063430	T	C	-0.104026	0.022217	0.237441	0.0884875	16	73821805	4881	4.9289e-06	14306	21.9237
rs9905659	G	A	-0.061617	0.0136576	-0.112435	0.0543759	17	70697344	4881	7.30988e-06	14306	20.3541
rs7294633	T	C	-0.12867	0.0249946	0.0544882	0.0458753	12	29024534	4881	3.43764e-07	14306	26.501
rs17067892	C	T	0.107194	0.0250013	0.0783941	0.0810647	8	3763540	4881	6.37926e-06	14306	18.383
rs1859797	G	A	0.060368	0.0131793	0.0394687	0.0430708	7	22007303	4881	4.1223e-06	14306	20.9811
rs2930225	T	G	-0.0729524	0.0152948	-0.0506619	0.0496357	16	85327902	4881	1.34623e-06	14306	22.7505
rs716604	A	G	0.0818068	0.0165992	-0.00591747	0.0562358	2	6514088	4881	8.56624e-07	14306	24.2887
rs7170984	T	C	-0.0658116	0.0140767	0.0401818	0.0467343	15	93819735	4881	2.98353e-06	14306	21.8576
rs3999074	G	T	-0.0550587	0.0121847	0.0596439	0.0435738	10	65563647	4881	6.55043e-06	14306	20.4184
rs2050911	G	A	0.0751466	0.0153934	0.0766651	0.0471341	1	82384407	4881	1.10647e-06	14306	23.8314
rs4981345	T	C	-0.0681973	0.0149831	-0.0634724	0.0454387	14	21455973	4881	6.08597e-06	14306	20.7172
rs10801803	G	A	-0.117029	0.0243085	0.0601747	0.0628615	1	90818872	4881	1.4003e-06	14306	23.1777
rs955844	A	C	0.112064	0.0228369	-0.0201007	0.0602123	16	84992314	4881	1.80992e-06	14306	24.0801
rs1187983	C	T	-0.0935456	0.0193174	-0.0487902	0.0620298	1	58441860	4881	2.02428e-06	14306	23.4504
rs2054133	A	G	-0.0895433	0.0188332	-0.00260339	0.0429709	2	33691809	4881	2.14166e-06	14306	22.6057
rs10279978	A	G	-0.0622202	0.0127675	0.00399202	0.0459912	7	5319387	4881	1.17009e-06	14306	23.7493
rs11992182	A	C	0.0625299	0.0137876	-0.00300451	0.0483138	8	79766499	4881	4.64836e-06	14306	20.5683
rs9555756	A	C	-0.0804138	0.0176692	0.0168571	0.060712	13	111703249	4881	7.10133e-06	14306	20.7123
rs4814689	C	T	-0.1083	0.0230708	0	0.0800744	20	18030357	4881	4.55187e-06	14306	22.0359
rs7573569	T	C	0.107739	0.0233638	0.0139029	0.0876208	2	141897042	4881	3.23139e-06	14306	21.2647
rs10490280	C	T	-0.0672094	0.0143309	0.0132879	0.0512305	2	37905976	4881	4.15547e-06	14306	21.9944
rs16959793	A	C	-0.062527	0.0131259	0.00895974	0.0483575	15	35071718	4881	2.21707e-06	14306	22.6922
rs4532474	G	A	0.0769231	0.017045	0.0706371	0.0628932	6	105781538	4881	4.82125e-06	14306	20.3666
rs11961899	G	A	-0.0707825	0.0161381	-0.0440169	0.0474018	6	132887921	4881	9.18015e-06	14306	19.2374
rs7569771	A	G	-0.075914	0.0170308	-0.0258308	0.051423	2	239846337	4881	8.1197e-06	14306	19.8689
rs872501	G	A	0.116125	0.025946	0.082621	0.0655664	8	139253064	4881	5.80805e-06	14306	20.0314
rs2893871	G	A	-0.073644	0.015548	0.165464	0.0609291	10	62662781	4881	3.53843e-06	14306	22.435
rs7586445	G	A	0.0782349	0.0176458	0.0630463	0.0646687	2	239509030	4881	8.81455e-06	14306	19.6571
rs2192926	A	G	-0.089048	0.0192989	0.00697561	0.0512348	2	75512668	4881	4.87742e-06	14306	21.2904
rs4708333	T	G	-0.084033	0.0174757	-0.0287082	0.0473832	6	78106701	4881	1.56246e-06	14306	23.1223
rs17781867	C	T	0.0999271	0.0211728	0.0566762	0.0724374	17	71256018	4881	1.96336e-06	14306	22.2746
rs7693984	G	A	-0.102822	0.0235087	-0.0207825	0.0831368	4	4268322	4881	9.42128e-06	14306	19.13
rs11597105	A	G	0.114673	0.0250653	0.0497421	0.0635698	10	6512581	4881	6.94864e-06	14306	20.9304
rs12136548	C	T	0.0901946	0.0196476	-0.0478373	0.0470524	1	115168097	4881	3.09628e-06	14306	21.0738
rs1990708	A	C	-0.109619	0.0247785	0.0168571	0.0614118	2	206654123	4881	8.90574e-06	14306	19.5714
rs7225245	A	G	-0.079173	0.0170421	0.0667236	0.0430769	17	48379615	4881	4.18013e-06	14306	21.5828
rs2952020	A	G	0.0759019	0.0165764	0.0314987	0.0477475	8	26027842	4881	5.63313e-06	14306	20.9664
rs4869133	G	A	0.131186	0.027197	-0.001998	0.0787247	5	95717619	4881	2.5537e-06	14306	23.2666
rs7199484	G	A	-0.0731428	0.0160172	0.115299	0.0467406	16	49826299	4881	5.7666e-06	14306	20.8531

## Sheet: genus2
SNP	effect_allele.exposure	other_allele.exposure	beta.exposure	se.exposure	beta.outcome	se.outcome	chr	pos	samplesize.outcome	pval.exposure	samplesize.exposure	F_pow_beta_se
rs10140184	A	C	0.0576795	0.012599	-0.0106566	0.0433188	14	73181783	4881	4.95861e-06	14306	20.959
rs1999224	G	T	-0.0949051	0.0203503	-0.0139029	0.0740416	9	130498120	4881	3.75491e-06	14306	21.7489
rs10495392	T	C	0.082486	0.0187194	-0.114513	0.066453	1	237422989	4881	9.96323e-06	14306	19.4168
rs12638134	T	G	0.0582548	0.0119657	-0.0278852	0.0439341	3	101334609	4881	1.21143e-06	14306	23.7021
rs10805326	A	G	-0.0775151	0.0139665	-0.0461487	0.0474861	4	14324623	4881	3.54544e-08	14306	30.8033
rs11109097	T	C	-0.0624272	0.0138539	0.105261	0.0467621	12	97928437	4881	5.4949e-06	14306	20.305
rs4327025	G	A	-0.0810346	0.0154397	-0.0285875	0.052158	15	92446683	4881	1.64327e-07	14306	27.5463
rs447950	A	G	0.0628342	0.0136652	0.0246926	0.0466288	5	148846426	4881	5.6391e-06	14306	21.1427
rs6062862	A	G	0.0924508	0.0204658	-0.0505567	0.068895	20	61325223	4881	6.6799e-06	14306	20.4063
rs6875660	C	T	0.0890455	0.0193905	-0.0468836	0.0638625	5	159686256	4881	3.05781e-06	14306	21.0885
rs10931481	A	G	-0.0610096	0.0130484	-0.0470916	0.0465497	2	191954852	4881	3.38213e-06	14306	21.8616
rs12079579	A	G	0.0955324	0.0213436	-0.250129	0.0831658	1	161880482	4881	5.03721e-06	14306	20.0339
rs1391597	C	T	0.0590284	0.0124874	-0.0563803	0.0435516	12	61119266	4881	1.85964e-06	14306	22.3449
rs11006576	A	G	-0.110167	0.024593	0.0158733	0.0437328	10	61322015	4881	7.98656e-06	14306	20.0669
rs11141494	G	A	-0.0783421	0.0174393	0.071496	0.049693	9	89306305	4881	9.74653e-06	14306	20.1805
rs2013594	C	T	0.0720698	0.0155153	0.0483503	0.0455527	11	44302154	4881	3.42129e-06	14306	21.5768
rs12195431	T	C	0.196528	0.0442322	-0.0582649	0.0821002	6	91019654	4881	8.72811e-06	14306	19.7411
rs9426434	T	C	-0.123657	0.0278514	-0.0355236	0.0484123	1	29736216	4881	9.71717e-06	14306	19.7126
rs9959718	G	A	0.133012	0.0275361	-0.0741794	0.0502223	18	71442664	4881	1.9006e-06	14306	23.3333
rs1223978	C	T	-0.0484169	0.0108254	0.118446	0.0431394	13	108775162	4881	8.16188e-06	14306	20.0035
rs1492620	T	C	-0.0830505	0.0180073	0.0266419	0.0733309	6	50405920	4881	3.52574e-06	14306	21.271
rs2482038	C	A	0.0518991	0.0108777	-0.0657877	0.0431953	10	12835085	4881	1.70314e-06	14306	22.7638
rs8053158	G	A	0.0740543	0.0159151	0.0662466	0.0643889	16	86769909	4881	5.89807e-06	14306	21.6512
rs123059	C	T	0.13671	0.0274694	-0.0544882	0.0509827	17	2699935	4881	1.26561e-06	14306	24.7686
rs2293361	C	T	-0.199221	0.0430969	0.084578	0.084319	2	54114864	4881	1.39592e-06	14306	21.3687
rs6674304	C	T	0.200758	0.0442121	-0.0344014	0.0801189	1	116887742	4881	6.1776e-06	14306	20.6188
rs12336782	T	C	-0.0856047	0.0189311	0.0516432	0.0729547	9	13609119	4881	8.603e-06	14306	20.4477
rs12781711	C	T	-0.0656129	0.0117477	-0.00399202	0.0452209	10	2219930	4881	2.553e-08	14306	31.1941
rs12634070	T	C	0.0736486	0.0164921	-0.0790432	0.0543934	3	180544880	4881	9.95108e-06	14306	19.9424
rs6677933	C	T	-0.0804405	0.0164216	-0.0620354	0.052151	1	112139008	4881	1.185e-06	14306	23.9949
rs12964517	G	A	0.0587198	0.0123453	-0.0372958	0.0461246	18	22460785	4881	2.07501e-06	14306	22.6238
rs16884680	G	T	-0.0906428	0.0191909	0.00220242	0.0701853	8	114445055	4881	1.73968e-06	14306	22.3088
rs6704822	G	A	-0.0739179	0.0166705	0.150707	0.0693644	2	203661779	4881	6.62232e-06	14306	19.6608
rs876734	T	C	0.0618696	0.0132532	0.0639133	0.0486596	12	52423996	4881	2.88908e-06	14306	21.7928
rs1426266	C	T	0.0665521	0.0137151	0.027474	0.0471617	3	188224096	4881	1.24934e-06	14306	23.5465
rs3842897	G	A	-0.112639	0.0242751	0.0704225	0.0823501	1	183503664	4881	5.19709e-06	14306	21.5306
rs8076666	G	A	-0.088655	0.0198094	-0.0998453	0.0681241	17	78223817	4881	8.01826e-06	14306	20.0292
rs1519491	T	C	0.0499197	0.0113558	0.0198026	0.0437518	2	22079770	4881	8.95282e-06	14306	19.3245
rs16840310	G	A	0.0608052	0.0122149	-0.0139029	0.0445164	1	240694163	4881	6.75118e-07	14306	24.78
rs16940167	C	T	0.0732552	0.0159898	-0.00796817	0.0593585	15	58683697	4881	3.90841e-06	14306	20.989
rs16910295	T	C	-0.0980434	0.020957	0.0129162	0.0880393	11	12009569	4881	2.91112e-06	14306	21.8866
rs17074066	T	C	-0.0813986	0.0189272	-0.0330399	0.0760524	4	183709536	4881	9.3491e-06	14306	18.4953
rs17474256	G	A	0.0810805	0.0184573	0.0513986	0.0696829	1	104524676	4881	9.45453e-06	14306	19.2973
rs17708276	A	G	-0.0793955	0.0170628	-0.076881	0.0647184	8	10199548	4881	3.04096e-06	14306	21.6517
rs1918540	A	G	-0.059639	0.0128148	-0.0163327	0.0490388	11	131649446	4881	2.44068e-06	14306	21.6589
rs1929743	T	C	0.0837206	0.0190318	-0.0805595	0.0457331	13	76829562	4881	9.05503e-06	14306	19.3511
rs1954532	C	T	0.0826246	0.0175252	0.10159	0.0537993	14	28151415	4881	2.26772e-06	14306	22.2276
rs199035	G	A	0.0559495	0.0119716	0.0151136	0.0431161	6	23435415	4881	3.00296e-06	14306	21.8418
rs2114713	G	T	0.062721	0.0138998	-0.00498754	0.0433589	15	80528373	4881	6.87717e-06	14306	20.3615
rs2861203	G	A	0.0572304	0.0127279	0.0216323	0.0488521	3	172950553	4881	7.36936e-06	14306	20.2181
rs4680035	G	A	0.119599	0.0259446	-0.0168571	0.0429831	3	152805600	4881	4.99057e-06	14306	21.2501
rs4738679	A	G	0.0520267	0.011404	0.00995033	0.0460313	8	59370320	4881	4.41754e-06	14306	20.8132
rs789029	C	T	-0.0641288	0.0137974	-0.0449734	0.0547965	18	1053252	4881	3.75327e-06	14306	21.6029
rs7019909	T	C	0.144156	0.0301626	-0.0185714	0.0718578	9	33113322	4881	1.76121e-06	14306	22.8417
rs7333521	T	C	-0.207191	0.0453121	-0.0970617	0.0958605	13	81593016	4881	4.87607e-06	14306	20.908
rs894996	C	A	0.214213	0.0456045	-0.0148886	0.0793657	4	104418307	4881	3.81566e-06	14306	22.0636
rs911666	T	C	-0.118576	0.0263146	-0.0522411	0.0457744	14	96071125	4881	7.65244e-06	1531	20.3049
rs9500080	C	T	0.0926764	0.0178886	-0.00498754	0.0506813	6	105737322	4881	4.08517e-07	14306	26.8402
rs954878	A	G	-0.0520656	0.0109082	0.0295588	0.0432455	1	54578401	4881	1.78201e-06	14306	22.7822

## Sheet: genus3
SNP	effect_allele.exposure	other_allele.exposure	beta.exposure	se.exposure	beta.outcome	se.outcome	chr	pos	samplesize.outcome	pval.exposure	samplesize.exposure	F_pow_beta_se
rs11958296	A	G	-0.0981222	0.0218272	-0.131362	0.0866414	5	177755179	4881	9.29566e-06	14306	20.2087
rs1689282	A	C	-0.0520061	0.0113942	0.108854	0.0447975	9	14080129	4881	5.27582e-06	14306	20.8325
rs2875322	C	T	0.0580945	0.0131432	0.0583709	0.0535691	11	130887552	4881	8.77708e-06	14306	19.5374
rs7129639	A	C	0.0524955	0.0109584	-0.0336602	0.0440633	11	17511427	4881	1.78423e-06	14306	22.9483
rs6742198	A	G	-0.149152	0.0316484	0.0843411	0.0552997	2	33607071	4881	3.34511e-06	14306	22.2103
rs4669806	G	T	0.0576389	0.0122994	0.0938712	0.0479637	2	12200752	4881	2.42058e-06	14306	21.9616
rs9347879	T	C	0.050618	0.011049	-0.016536	0.0430063	6	165015261	4881	4.22328e-06	14306	20.9877
rs5746486	T	C	-0.0536216	0.0120801	0.00895974	0.0448309	22	18354272	4881	8.99953e-06	14306	19.7033
rs7322849	T	C	0.112428	0.0201813	-0.139377	0.0761648	13	112859829	4881	1.08368e-08	14306	31.0349
rs857444	C	T	0.0558234	0.0121219	-0.0695261	0.0451375	6	14617591	4881	3.571e-06	14306	21.2076
rs11069458	C	T	0.0680947	0.015503	-0.00498754	0.0556192	13	102402685	4881	7.71543e-06	14306	19.2928
rs7802841	A	C	-0.0670097	0.0137701	0.00697561	0.0459926	7	138583840	4881	1.76954e-06	14306	23.6811
rs9899990	A	G	-0.102702	0.0233878	-0.103917	0.0788788	17	9121579	4881	9.06692e-06	14306	19.2832
rs2788271	G	T	0.0575596	0.0133492	-0.0440169	0.055969	1	219117743	4881	7.16391e-06	14306	18.592
rs12684609	T	C	0.100827	0.0220366	0.0188218	0.0538749	9	137784868	4881	6.10183e-06	14306	20.9346
rs213863	T	C	0.0887412	0.0188377	-0.0820781	0.0483505	6	97234939	4881	2.34882e-06	14306	22.1919
rs178271	C	T	-0.145257	0.0294239	-0.0009995	0.0897098	22	21331556	4881	7.81088e-07	14306	24.371
rs4793307	C	T	0.0574165	0.0122472	0.0360418	0.0491473	17	70733523	4881	4.00691e-06	14306	21.9786
rs6474512	C	A	-0.067015	0.0143201	-0.0119286	0.0429214	8	38780606	4881	3.01544e-06	14306	21.9004
rs1384962	G	A	-0.120888	0.0266264	0.0497156	0.0512885	14	23060552	4881	6.99294e-06	14306	20.613
rs12906958	C	T	-0.0533159	0.0115935	-0.0148886	0.0455472	15	36911598	4881	4.348e-06	14306	21.1487
rs2200429	A	G	-0.0888825	0.0198479	-0.112721	0.0781539	13	107563458	4881	5.29724e-06	14306	20.0541
rs6923695	T	G	0.103268	0.0229525	0.0314987	0.0846646	6	70956815	4881	4.87405e-06	14306	20.2428
rs17519472	C	T	0.107804	0.0233984	0.00110061	0.0620643	12	30360954	4881	4.7036e-06	14306	21.2274
rs2116427	A	G	0.0911461	0.0182353	0.0256677	0.0493346	5	121182996	4881	4.67369e-07	14306	24.9833
rs7000472	G	A	0.0762282	0.016523	0.0656058	0.044472	8	138626268	4881	4.06846e-06	14306	21.284
rs1484873	G	A	0.227831	0.046335	-0.150143	0.0933506	18	43206985	4881	2.55918e-06	14306	24.1773
rs672217	G	A	0.164146	0.0349993	-0.0880109	0.0656205	18	60125134	4881	3.52468e-06	14306	21.9959
rs17092615	G	A	0.152235	0.0337867	0.0698861	0.0644176	14	95973619	4881	7.37683e-06	14306	20.3019
rs7629954	A	G	0.108441	0.023825	-0.0859937	0.0812856	3	154242406	4881	5.77218e-06	14306	20.7167
rs2759329	A	G	0.111131	0.0237218	0.0382587	0.0440547	1	231960352	4881	3.43202e-06	14306	21.947
rs8066522	A	G	0.106529	0.0240379	0.0178399	0.0451561	17	59632873	4881	9.70085e-06	14306	19.6401
rs11627628	T	C	0.143961	0.0290223	-0.0229616	0.0791008	14	21479605	4881	1.00921e-06	14306	24.6052
rs16934185	A	G	-0.129568	0.028157	-0.018979	0.0774412	9	1798324	4881	4.38036e-06	14306	21.175
rs4506202	G	A	0.0711323	0.0152261	0.058583	0.043014	8	21598077	4881	3.20826e-06	14306	21.8251
rs3801748	G	A	0.0779721	0.0171691	0.0923346	0.0450701	7	81759508	4881	5.20176e-06	14306	20.6245
rs9900242	A	G	-0.0852967	0.0175212	0.00995033	0.0442408	17	69135631	4881	1.14067e-06	14306	23.6994
rs11715853	G	A	-0.0662952	0.0146114	-0.0478373	0.0475144	3	30163689	4881	6.22917e-06	14306	20.5864
rs6828768	C	T	0.0636852	0.0132645	0.0648586	0.043112	4	65556925	4881	1.78328e-06	14306	23.0513
rs7303158	C	T	0.0646859	0.0134256	0.0347985	0.0431924	12	5275540	4881	1.32776e-06	14306	23.2141
rs4968431	G	T	0.0640113	0.0144162	-0.0601539	0.0438959	17	59421778	4881	8.5844e-06	14306	19.7157
rs6082461	C	A	-0.0586425	0.0131004	-0.132781	0.0515284	20	2210530	4881	4.86598e-06	14306	20.0381
rs918449	G	A	0.0950908	0.0197177	-0.0324672	0.081696	19	34371198	4881	2.55994e-06	14306	23.2576
rs9522712	T	C	0.0699728	0.0154939	-0.0663535	0.0615868	13	90441578	4881	4.65961e-06	14306	20.3956
rs10916131	C	T	-0.069333	0.0146753	0.113953	0.0595769	1	227563126	4881	2.87495e-06	14306	22.3206
rs7120052	A	C	0.0624796	0.0135523	-0.00813298	0.0551701	11	86335459	4881	1.96897e-06	14306	21.2545
rs10409783	G	A	-0.0950828	0.0211239	-0.0639133	0.0482053	19	4555786	4881	7.69591e-06	14306	20.2608
rs12440440	A	G	0.0901934	0.0190582	-0.0328332	0.0460774	15	34041896	4881	2.62869e-06	14306	22.3968
rs6555306	C	T	0.0740777	0.0155463	0.0322133	0.0649936	5	4671383	4881	2.80666e-06	14306	22.705
rs2050185	A	G	-0.0575138	0.0128766	-0.0831642	0.0444961	6	147936781	4881	7.96948e-06	14306	19.9499
rs7499539	A	G	0.0617478	0.0130998	-0.0543506	0.0462647	16	85038065	4881	2.35771e-06	14306	22.2184

## Sheet: order
SNP	effect_allele.exposure	other_allele.exposure	beta.exposure	se.exposure	beta.outcome	se.outcome	chr	pos	samplesize.outcome	pval.exposure	samplesize.exposure	F_pow_beta_se
rs10233278	T	C	-0.116319	0.0248527	0.00895974	0.0438437	7	117496144	4881	3.508e-06	14306	21.9056
rs11844714	A	G	-0.143245	0.0320272	-0.00310482	0.0561234	14	49001226	4881	5.06209e-06	14306	20.0042
rs929878	T	C	0.0548532	0.012153	-0.0036065	0.0490815	16	74290641	4881	4.7338e-06	14306	20.3722
rs7174549	T	C	-0.0551726	0.0124655	0.00399202	0.0451099	15	92463303	4881	6.86784e-06	14306	19.5897
rs7322849	T	C	0.110676	0.0200996	-0.139377	0.0761648	13	112859829	4881	1.74032e-08	14306	30.3202
rs857444	C	T	0.0553965	0.0120669	-0.0695261	0.0451375	6	14617591	4881	3.8249e-06	14306	21.0753
rs9964679	A	G	0.052509	0.011504	0.0207825	0.0467569	18	26569901	4881	6.05982e-06	14306	20.8339
rs13105690	C	T	0.0527441	0.011818	0.00823381	0.0477787	4	7420184	4881	9.36807e-06	14306	19.9186
rs2273429	A	G	-0.0726191	0.0153105	0.0685928	0.0643809	14	52494072	4881	4.16869e-06	14306	22.4969
rs290772	G	A	0.084254	0.0196297	-0.0168571	0.080254	2	102126220	4881	9.9977e-06	14306	18.4227
rs1397793	A	G	0.0498855	0.0112446	0.0497421	0.0454206	5	90471451	4881	9.77372e-06	14306	19.6816
rs1816223	G	A	0.0586265	0.0129006	0.0220411	0.0524629	12	11494021	4881	4.84117e-06	14306	20.6523
rs240104	T	C	-0.0603429	0.0126849	-0.0500309	0.0504771	1	176571431	4881	1.51604e-06	14306	22.6297
rs2374342	C	A	0.0582927	0.0126195	-0.0276152	0.0452145	2	42133542	4881	4.51617e-06	14306	21.3375
rs4078432	T	C	0.0608929	0.0133764	-0.026036	0.0553145	14	48997206	4881	4.23107e-06	14306	20.7231
rs11150282	T	C	0.098235	0.0197127	0.0227395	0.0461919	16	80493705	4881	7.36055e-07	14306	24.8336
rs367480	A	G	0.0841649	0.0185948	0.0109399	0.0434429	11	2937631	4881	7.52419e-06	14306	20.487
rs11627423	C	A	0.0499263	0.0109744	0.103584	0.0440568	14	33200623	4881	5.08757e-06	14306	20.6965
rs894996	C	A	0.216999	0.0449076	-0.0148886	0.0793657	4	104418307	4881	1.87556e-06	14306	23.3494
rs7801843	A	G	-0.0869495	0.0194509	0.0573251	0.0615559	7	4105705	4881	9.46891e-06	14306	19.9827
rs13385922	T	C	0.0929494	0.0201348	-0.0508723	0.0439918	2	234081324	4881	3.96826e-06	14306	21.3107
rs166849	A	G	-0.0911053	0.0202239	-0.0137947	0.0435634	2	200778866	4881	7.73891e-06	14306	20.2935
rs4383094	C	T	-0.149188	0.0320662	-0.0962189	0.0680372	15	81694972	4881	4.28134e-06	14306	21.6458
rs1002941	A	G	-0.105025	0.0233484	-0.0164343	0.0490673	15	101242690	4881	8.14836e-06	14306	20.2335
rs11770843	C	T	0.109431	0.0234879	-0.00697561	0.0478334	7	146795379	4881	1.9073e-06	14306	21.7066
rs17114848	G	A	0.152377	0.0324332	0.0280909	0.065344	15	25162535	4881	4.05864e-06	14306	22.0729
rs2031282	A	G	0.122368	0.0270329	-0.126584	0.0573193	13	20687179	4881	4.38258e-06	14306	20.4904
rs2825714	A	G	-0.13741	0.0289246	0.0382587	0.0603541	21	21023966	4881	1.72211e-06	14306	22.5685

## Sheet: phylum
SNP	effect_allele.exposure	other_allele.exposure	beta.exposure	se.exposure	beta.outcome	se.outcome	chr	pos	samplesize.outcome	pval.exposure	samplesize.exposure	F_pow_beta_se
rs1397793	A	G	0.0521387	0.0111587	0.0497421	0.0454206	5	90471451	4881	3.73766e-06	14306	21.832
rs7570971	A	C	0.086653	0.0113623	0.0207825	0.0436	2	135837906	4881	1.41351e-14	14306	58.1614
rs857444	C	T	0.0507315	0.0109885	-0.0695261	0.0451375	6	14617591	4881	3.80347e-06	14306	21.3147
rs929878	T	C	0.0540001	0.0121526	-0.0036065	0.0490815	16	74290641	4881	6.51118e-06	14306	19.7447
rs2585223	T	C	0.111364	0.0247743	0.00697561	0.0612024	15	100880888	4881	8.85727e-06	14306	20.2063
rs11022995	A	G	0.10373	0.0228889	0.0629748	0.0431085	11	13893667	4881	7.73001e-06	14306	20.538
rs6064552	T	C	-0.123612	0.0275749	0.0459289	0.0508512	20	56042866	4881	9.3377e-06	14306	20.0952
rs7015093	G	A	-0.118111	0.0264389	0.0210194	0.0513041	8	58018853	4881	7.19863e-06	14306	19.9569
rs894996	C	A	0.203577	0.0440033	-0.0148886	0.0793657	4	104418307	4881	5.11929e-06	14306	21.4036
rs2273429	A	G	-0.0702112	0.0153063	0.0685928	0.0643809	14	52494072	4881	9.26232e-06	14306	21.0413
rs2332027	A	G	0.0482656	0.0104823	-0.00702462	0.0433398	4	171672038	4881	4.04548e-06	14306	21.2013
rs7247191	T	C	-0.0713033	0.0157424	0.0256677	0.0649317	19	22899585	4881	4.73097e-06	14306	20.5153
rs1002941	A	G	-0.107661	0.0233382	-0.0164343	0.0490673	15	101242690	4881	4.30884e-06	14306	21.2805
rs11770843	C	T	0.111896	0.0234776	-0.00697561	0.0478334	7	146795379	4881	1.13813e-06	14306	22.7155
rs17114848	G	A	0.148972	0.0324162	0.0280909	0.065344	15	25162535	4881	6.76986e-06	14306	21.1196
rs2031282	A	G	0.120412	0.0270263	-0.126584	0.0573193	13	20687179	4881	5.86462e-06	14306	19.8503
rs2825714	A	G	-0.138226	0.0289096	0.0382587	0.0603541	21	21023966	4881	1.49772e-06	14306	22.861
rs11126162	T	C	-0.0770689	0.0187079	0.182322	0.0794025	2	68086034	4881	9.25977e-06	14306	16.971
rs4340090	C	T	-0.0668162	0.0153387	0.102033	0.0627368	12	130331764	4881	9.9901e-06	14306	18.9752
rs6707783	C	T	0.0849594	0.0187782	-0.0506931	0.0743263	2	52053891	4881	8.08593e-06	14306	20.4699
rs922773	C	T	-0.0803778	0.0157851	0.0429075	0.0621647	3	66318042	4881	3.67959e-07	14306	25.9285
