# Supplementary material for: The causal relationship between gut microbiota and neuroblastoma: a bidirectional Mendelian randomization analysis and meta-analysis
Source: Microbiol Spectr. 2024 Feb 27;12(4):e03656-23. doi: 10.1128/spectrum.03656-23 (PMC10986465; doi:10.1128/spectrum.03656-23)
Supplement: Table S2 — Results of MR analysis between 6 gut microbiota and NB. [file spectrum.03656-23-s0006.xls]

## Sheet: Sheet1
Table S2:Results of MR analysis between 6 gut microbiota and NB.
	id.exposure	id.outcome	outcome	exposure	method	nsnp	pval	or	or_lci95	or_uci95
class	ebi-a-GCST90016908	ieu-a-816	Neuroblastoma || id:ieu-a-816	|| id:ebi-a-GCST90016908	Inverse variance weighted	2	0.0168433	0.240437	0.0747128	0.773764
family	ebi-a-GCST90016929	ieu-a-816	Neuroblastoma || id:ieu-a-816	|| id:ebi-a-GCST90016929	Inverse variance weighted	3	0.0394244	0.402184	0.169046	0.956856
	ebi-a-GCST90016929	ieu-a-816	Neuroblastoma || id:ieu-a-816	|| id:ebi-a-GCST90016929	MR Egger	3	0.436279	0.155531	0.00788689	3.06709
	ebi-a-GCST90016929	ieu-a-816	Neuroblastoma || id:ieu-a-816	|| id:ebi-a-GCST90016929	Weighted median	3	0.0261909	0.284906	0.0941884	0.861801
	ebi-a-GCST90016929	ieu-a-816	Neuroblastoma || id:ieu-a-816	|| id:ebi-a-GCST90016929	Weighted mode	3	0.222196	0.284006	0.0693595	1.16292
genus1	ebi-a-GCST90016987	ieu-a-816	Neuroblastoma || id:ieu-a-816	|| id:ebi-a-GCST90016987	Inverse variance weighted	2	0.0395359	0.496107	0.254523	0.966995
	ebi-a-GCST90017025	ieu-a-816	Neuroblastoma || id:ieu-a-816	|| id:ebi-a-GCST90017025	Inverse variance weighted	2	0.0322095	2.65956	1.08657	6.50971
genus3	ebi-a-GCST90016970	ieu-a-816	Neuroblastoma || id:ieu-a-816	|| id:ebi-a-GCST90016970	Inverse variance weighted	3	0.0325712	0.389527	0.164077	0.924757
	ebi-a-GCST90016970	ieu-a-816	Neuroblastoma || id:ieu-a-816	|| id:ebi-a-GCST90016970	MR Egger	3	0.426776	0.165036	0.0100386	2.7132
	ebi-a-GCST90016970	ieu-a-816	Neuroblastoma || id:ieu-a-816	|| id:ebi-a-GCST90016970	Weighted median	3	0.0287345	0.294276	0.0983271	0.880715
	ebi-a-GCST90016970	ieu-a-816	Neuroblastoma || id:ieu-a-816	|| id:ebi-a-GCST90016970	Weighted mode	3	0.196415	0.288759	0.0806802	1.03349
	ebi-a-GCST90017016	ieu-a-816	Neuroblastoma || id:ieu-a-816	|| id:ebi-a-GCST90017016	Inverse variance weighted	2	0.0372339	0.550967	0.314456	0.965365
