# Supplementary material for: The causal relationship between gut microbiota and neuroblastoma: a bidirectional Mendelian randomization analysis and meta-analysis
Source: Microbiol Spectr. 2024 Feb 27;12(4):e03656-23. doi: 10.1128/spectrum.03656-23 (PMC10986465; doi:10.1128/spectrum.03656-23)
Supplement: Table S3 — Heterogeneity test between 6 gut microbiota and NB. [file spectrum.03656-23-s0007.xls]

## Sheet: Sheet1
Table S3: Heterogeneity test between 6 gut microbiota and NB.
	id.exposure	id.outcome	outcome	exposure	method	Q	Q_df	Q_pval
class	ebi-a-GCST90016908	ieu-a-816	Neuroblastoma || id:ieu-a-816	|| id:ebi-a-GCST90016908	Inverse variance weighted	0.00862753	1	0.925995
family	ebi-a-GCST90016929	ieu-a-816	Neuroblastoma || id:ieu-a-816	|| id:ebi-a-GCST90016929	MR Egger	1.04128	1	0.307524
	ebi-a-GCST90016929	ieu-a-816	Neuroblastoma || id:ieu-a-816	|| id:ebi-a-GCST90016929	Inverse variance weighted	1.4866	2	0.475541
genus1	ebi-a-GCST90016987	ieu-a-816	Neuroblastoma || id:ieu-a-816	|| id:ebi-a-GCST90016987	Inverse variance weighted	0.045636	1	0.830839
	ebi-a-GCST90017025	ieu-a-816	Neuroblastoma || id:ieu-a-816	|| id:ebi-a-GCST90017025	Inverse variance weighted	0.00956406	1	0.922094
genus3	ebi-a-GCST90016970	ieu-a-816	Neuroblastoma || id:ieu-a-816	|| id:ebi-a-GCST90016970	MR Egger	0.793478	1	0.373051
	ebi-a-GCST90016970	ieu-a-816	Neuroblastoma || id:ieu-a-816	|| id:ebi-a-GCST90016970	Inverse variance weighted	1.19302	2	0.55073
	ebi-a-GCST90017016	ieu-a-816	Neuroblastoma || id:ieu-a-816	|| id:ebi-a-GCST90017016	Inverse variance weighted	0.0460443	1	0.830095
