# Supplementary material for: The causal relationship between gut microbiota and neuroblastoma: a bidirectional Mendelian randomization analysis and meta-analysis
Source: Microbiol Spectr. 2024 Feb 27;12(4):e03656-23. doi: 10.1128/spectrum.03656-23 (PMC10986465; doi:10.1128/spectrum.03656-23)
Supplement: Table S4 — Egger intercept between 2 gut microbiota and NB. [file spectrum.03656-23-s0008.xls]

## Sheet: Sheet1
Table S4: Egger intercept between 2 gut microbiota and NB.
	id.exposure	id.outcome	outcome	exposure	egger_intercept	se	pval
family	ebi-a-GCST90016929	ieu-a-816	Neuroblastoma || id:ieu-a-816	|| id:ebi-a-GCST90016929	0.0662063	0.101238	0.631296
genus3	ebi-a-GCST90016970	ieu-a-816	Neuroblastoma || id:ieu-a-816	|| id:ebi-a-GCST90016970	0.0600775	0.0950449	0.641147
